# Supplementary material for: Augmenting pH Confers to Citrus grandis the Ability to Combat Oxidative Stress Triggered by Manganese Excess
Source: Plants (Basel). 2026 Jan 5;15(1):172. doi: 10.3390/plants15010172 (PMC12787632; doi:10.3390/plants15010172)
Supplement: Supplementary file 1 [file plants-15-00172-s001.zip]

Archive with 1 entries (1 files):
- plants-4018807-supplementary.xlsx
