# Supplementary material for: Augmenting pH Confers to Citrus grandis the Ability to Combat Oxidative Stress Triggered by Manganese Excess
Source: Plants (Basel). 2026 Jan 5;15(1):172. doi: 10.3390/plants15010172 (PMC12787632; doi:10.3390/plants15010172)
Supplement: Supplementary file 1 [file plants-15-00172-s001.zip › plants-4018807-supplementary.xlsx]

## Sheet: Table S1
Table S1 Pearson correlation coefficient matrix for the mean values of 64 physiological parameters in four Mn-pH treatments
	Root Mn	Leaf Mn	Root MDA	Root MG	Root SAPR	Leaf MDA	Leaf MG	Leaf SAPR	Root PCs	Root TNP-SH	Root MTS	Leaf PCs	Leaf TNP-SH	Leaf MTS	Root TG	Root GSSG	Root GSH	Root GSH/TG	Leaf TG	Leaf GSSG	Leaf GSH	Leaf GSH/TG	Root TA	Root ASC	Root DHA	Root ASC/TA	Leaf TA	Leaf ASC	Leaf DHA	Leaf ASC/TA	Root APX	Root MDHAR	Root GR	Root CAT	Root DHAR	Root GIPX	Root GuPX	Root SOD	Root GST	Root ATPS	Root CS	Root APR	Root SiR	Root γGCS	Root γGT	Root Gly I	Root Gly II	Leaf APX	Leaf MDHAR
Root Mn	1	0.9945*	0.9192	0.9954*	0.9937*	0.9325	0.9992*	0.9948*	0.9968*	0.9894*	-0.8316	0.9776*	0.9806*	0.9623*	-0.9931*	-0.9711*	-0.9748*	-0.7095	-0.9625*	-0.9823*	-0.9521*	-0.8229	-0.9976*	-0.9952*	0.9505*	-0.9961*	0.9950*	0.9969*	0.9583*	-0.9138	-0.9245	-0.9995*	-0.9407	-0.9589*	-0.9833*	-0.6899	0.9967*	0.9786*	-0.9975*	-0.9902*	-0.8046	-0.9692*	0.9648*	-0.9932*	-0.7217	-0.7547	-0.9321	-0.9444	-1.0000*
Leaf Mn	0.9945*	1	0.8763	0.9900*	0.9784*	0.8898	0.9906*	0.9841*	0.9909*	0.9861*	-0.7692	0.9825*	0.9777*	0.9287	-0.9823*	-0.9810*	-0.9463	-0.6338	-0.9288	-0.9616*	-0.9148	-0.7616	-0.9959*	-0.9963*	0.9716*	-0.9838*	0.9794*	0.9983*	0.9251	-0.8709	-0.8796	-0.9936*	-0.9179	-0.9261	-0.9817*	-0.6111	0.9923*	0.9528*	-0.9897*	-0.9882*	-0.7381	-0.9445	0.9870*	-0.9942*	-0.6454	-0.6828	-0.8912	-0.9271	-0.9941*
Root MDA	0.9192	0.8763	1	0.8999	0.9378	0.9802*	0.9333	0.9188	0.9053	0.8802	-0.9556*	0.8342	0.8626	0.9777*	-0.9476	-0.8695	-0.9805*	-0.8741	-0.9856*	-0.9740*	-0.9842*	-0.9265	-0.895	-0.8805	0.7546	-0.93	0.9449	0.899	0.9610*	-0.9426	-0.9828*	-0.9153	-0.9714*	-0.9932*	-0.8634	-0.8764	0.9247	0.9597*	-0.9142	-0.8774	-0.9604*	-0.9325	0.7907	-0.9059	-0.9045	-0.9449	-0.9617*	-0.8622	-0.9216
Root MG	0.9954*	0.9900*	0.8999	1	0.9950*	0.932	0.9922*	0.9987*	0.9999*	0.9987*	-0.8328	0.9910*	0.9948*	0.9605*	-0.9783*	-0.9486	-0.9674*	-0.7216	-0.9561*	-0.9663*	-0.9485	-0.835	-0.9987*	-0.9979*	0.9640*	-0.9972*	0.9931*	0.9882*	0.9637*	-0.927	-0.9228	-0.9979*	-0.908	-0.9439	-0.9959*	-0.6966	0.9843*	0.9803*	-0.9994*	-0.9987*	-0.7964	-0.9802*	0.9611*	-0.9793*	-0.7231	-0.7402	-0.9391	-0.9695*	-0.9946*
Root SAPR	0.9937*	0.9784*	0.9378	0.9950*	1	0.9628*	0.9942*	0.9987*	0.9958*	0.9902*	-0.8816	0.9737*	0.9842*	0.9834*	-0.9850*	-0.9397	-0.9876*	-0.7794	-0.9806*	-0.9824*	-0.9753*	-0.879	-0.9916*	-0.9877*	0.9324	-0.9996*	0.9995*	0.9817*	0.9836*	-0.9533*	-0.9561*	-0.9955*	-0.9324	-0.9707*	-0.9848*	-0.7592	0.9844*	0.9948*	-0.9974*	-0.9893*	-0.8524	-0.9904*	0.9345	-0.9751*	-0.7851	-0.8037	-0.9656*	-0.9682*	-0.9935*
Leaf MDA	0.9325	0.8898	0.9802*	0.932	0.9628*	1	0.9415	0.9494	0.9343	0.9218	-0.9761*	0.8844	0.9142	0.9956*	-0.9395	-0.8453	-0.9871*	-0.9144	-0.9938*	-0.9631*	-0.9979*	-0.9692*	-0.92	-0.9088	0.8044	-0.9547*	0.9634*	0.9038	0.9935*	-0.9900*	-0.9996*	-0.9347	-0.9249	-0.9836*	-0.9119	-0.9047	0.9219	0.9852*	-0.9408	-0.9175	-0.9609*	-0.9771*	0.8056	-0.8997	-0.9228	-0.9309	-0.9969*	-0.9353	-0.9333
Leaf MG	0.9992*	0.9906*	0.9333	0.9922*	0.9942*	0.9415	1	0.9934*	0.9942*	0.9846*	-0.8463	0.9693*	0.9743*	0.9690*	-0.9965*	-0.9707*	-0.9815*	-0.7255	-0.9704*	-0.9888*	-0.9604*	-0.8345	-0.9943*	-0.9907*	0.9377	-0.9959*	0.9964*	0.9952*	0.9630*	-0.9196	-0.9346	-0.9981*	-0.9524*	-0.9687*	-0.9771*	-0.7083	0.9976*	0.9821*	-0.9957*	-0.9851*	-0.8229	-0.9700*	0.9559*	-0.9930*	-0.7406	-0.7764	-0.9388	-0.9396	-0.9995*
Leaf SAPR	0.9948*	0.9841*	0.9188	0.9987*	0.9987*	0.9494	0.9934*	1	0.9989*	0.9961*	-0.86	0.9841*	0.9916*	0.9735*	-0.9810*	-0.942	-0.9783*	-0.7548	-0.9694*	-0.9740*	-0.9634*	-0.8608	-0.9959*	-0.9936*	0.9493	-0.9994*	0.9971*	0.9845*	0.9759*	-0.9435	-0.9413	-0.9973*	-0.9182	-0.9574*	-0.9923*	-0.7317	0.9838*	0.9891*	-0.9994*	-0.9955*	-0.8263	-0.9878*	0.9472	-0.9763*	-0.7574	-0.7734	-0.9551*	-0.9726*	-0.9942*
Root PCs	0.9968*	0.9909*	0.9053	0.9999*	0.9958*	0.9343	0.9942*	0.9989*	1	0.9977*	-0.8356	0.9890*	0.9929*	0.9627*	-0.9816*	-0.9523*	-0.9703*	-0.7232	-0.9590*	-0.9702*	-0.9511*	-0.8359	-0.9990*	-0.9978*	0.9612*	-0.9979*	0.9945*	0.9900*	0.9646*	-0.927	-0.9254	-0.9988*	-0.9149	-0.9482	-0.9943*	-0.6991	0.9870*	0.9815*	-0.9998*	-0.9977*	-0.801	-0.9798*	0.9612*	-0.9820*	-0.7265	-0.746	-0.9401	-0.9664*	-0.9962*
Root TNP-SH	0.9894*	0.9861*	0.8802	0.9987*	0.9902*	0.9218	0.9846*	0.9961*	0.9977*	1	-0.8201	0.9959*	0.9987*	0.9512*	-0.9664*	-0.9365	-0.9561*	-0.7125	-0.9444	-0.9521*	-0.9376	-0.828	-0.9963*	-0.9967*	0.9718*	-0.9928*	0.9867*	0.9815*	0.9580*	-0.9235	-0.9116	-0.9934*	-0.8853	-0.9281	-0.9992*	-0.6842	0.9748*	0.9740*	-0.9963*	-0.9999*	-0.7785	-0.9787*	0.9607*	-0.9699*	-0.7085	-0.7183	-0.9329	-0.9764*	-0.9882*
Root MTS	-0.8316	-0.7692	-0.9556*	-0.8328	-0.8816	-0.9761*	-0.8463	-0.86	-0.8356	-0.8201	1	-0.7692	-0.8132	-0.9513*	0.8478	0.7167	0.9313	0.9777*	0.9489	0.8907	0.9612*	0.9936*	0.8133	0.7973	-0.6624	0.8677	-0.8821	-0.7899	-0.9498	0.9704*	0.9804*	0.8351	0.8588	0.9364	0.8082	0.9753*	-0.8182	-0.9252	0.8453	0.8132	0.9940*	0.9173	-0.6574	0.7863	0.9845*	0.9787*	0.9707*	0.8666	0.833
Leaf PCs	0.9776*	0.9825*	0.8342	0.9910*	0.9737*	0.8844	0.9693*	0.9841*	0.9890*	0.9959*	-0.7692	1	0.9972*	0.9198	-0.9461	-0.9284	-0.9259	-0.6573	-0.9109	-0.924	-0.9027	-0.7827	-0.9898*	-0.9930*	0.9880*	-0.9784*	0.9686*	0.9730*	0.9301	-0.892	-0.8719	-0.9826*	-0.8483	-0.8915	-0.9980*	-0.6243	0.9604*	0.9499	-0.9856*	-0.9965*	-0.7206	-0.9596*	0.9702*	-0.9588*	-0.648	-0.6537	-0.9001	-0.9692*	-0.9758*
Leaf TNP-SH	0.9806*	0.9777*	0.8626	0.9948*	0.9842*	0.9142	0.9743*	0.9916*	0.9929*	0.9987*	-0.8132	0.9972*	1	0.943	-0.9520*	-0.919	-0.9451	-0.7117	-0.9337	-0.9367	-0.9283	-0.8269	-0.9906*	-0.9920*	0.9738*	-0.9867*	0.9790*	0.9707*	0.9536*	-0.9231	-0.9032	-0.9861*	-0.8612	-0.913	-0.9998*	-0.6804	0.9619*	0.9679*	-0.9908*	-0.9982*	-0.7666	-0.9776*	0.9536*	-0.9564*	-0.7019	-0.7031	-0.9293	-0.9832*	-0.9790*
Leaf MTS	0.9623*	0.9287	0.9777*	0.9605*	0.9834*	0.9956*	0.9690*	0.9735*	0.9627*	0.9512*	-0.9513*	0.9198	0.943	1	-0.9661*	-0.8895	-0.9970*	-0.8729	-0.9988*	-0.9810*	-0.9991*	-0.9437	-0.9521*	-0.943	0.8525	-0.9779*	0.9843*	0.94	0.9972*	-0.9829*	-0.9933*	-0.9638*	-0.9419	-0.9904*	-0.942	-0.8607	0.9536*	0.9964*	-0.9677*	-0.9482	-0.9331	-0.9875*	0.8575	-0.9361	-0.8827	-0.8978	-0.9929*	-0.9493	-0.9629*
Root TG	-0.9931*	-0.9823*	-0.9476	-0.9783*	-0.9850*	-0.9395	-0.9965*	-0.9810*	-0.9816*	-0.9664*	0.8478	-0.9461	-0.9520*	-0.9661*	1	0.9771*	0.9823*	0.7215	0.9715*	0.9953*	0.9599*	0.8267	0.9826*	0.9772*	-0.9119	0.9863*	-0.9899*	-0.9912*	-0.9540*	0.9064	0.9342	0.9894*	0.9739*	0.9769*	0.9558*	0.7098	-0.9978*	-0.9746*	0.9844*	0.9673*	0.8333	0.9545*	-0.9441	0.9937*	0.7457	0.7938	0.9301	0.9111	0.9940*
Root GSSG	-0.9711*	-0.9810*	-0.8695	-0.9486	-0.9397	-0.8453	-0.9707*	-0.942	-0.9523*	-0.9365	0.7167	-0.9284	-0.919	-0.8895	0.9771*	1	0.92	0.5581	0.8989	0.9551*	0.8783	0.6884	0.9627*	0.9614*	-0.9247	0.9467	-0.9469	-0.9859*	-0.8722	0.8001	0.8372	0.9641*	0.9448	0.9135	0.9263	0.5456	-0.9848*	-0.9095	0.9527*	0.9406	0.7032	0.8835	-0.9739*	0.9921*	0.5902	0.6599	0.8328	0.8421	0.9721*
Root GSH	-0.9748*	-0.9463	-0.9805*	-0.9674*	-0.9876*	-0.9871*	-0.9815*	-0.9783*	-0.9703*	-0.9561*	0.9313	-0.9259	-0.9451	-0.9970*	0.9823*	0.92	1	0.8383	0.9987*	0.9931*	0.9954*	0.9174	0.9629*	0.9542*	-0.866	0.9837*	-0.9903*	-0.9583*	-0.9900*	0.9657*	0.9845*	0.9743*	0.9627*	0.9959*	0.9456	0.8277	-0.9714*	-0.9951*	0.9752*	0.9542*	0.9165	0.9810*	-0.8821	0.9574*	0.8546	0.8819	0.9807*	0.9374	0.9757*
Root GSH/TG	-0.7095	-0.6338	-0.8741	-0.7216	-0.7794	-0.9144	-0.7255	-0.7548	-0.7232	-0.7125	0.9777*	-0.6573	-0.7117	-0.8729	0.7215	0.5581	0.8383	1	0.8651	0.777	0.8865	0.9834*	0.6933	0.6757	-0.5334	0.7611	-0.7764	-0.6546	-0.8795	0.9269	0.921	0.717	0.7337	0.8421	0.703	0.9976*	-0.6861	-0.8387	0.7338	0.7029	0.9695*	0.8413	-0.5054	0.646	0.9937*	0.9600*	0.9152	0.8004	0.7104
Leaf TG	-0.9625*	-0.9288	-0.9856*	-0.9561*	-0.9806*	-0.9938*	-0.9704*	-0.9694*	-0.9590*	-0.9444	0.9489	-0.9109	-0.9337	-0.9988*	0.9715*	0.8989	0.9987*	0.8651	1	0.9871*	0.9989*	0.9357	0.9495	0.9395	-0.8436	0.9753*	-0.9831*	-0.9423	-0.9924*	0.9742*	0.9922*	0.9625*	0.9565*	0.9960*	0.9335	0.8557	-0.9578*	-0.9934*	0.9646*	0.9417	0.9355	0.9798*	-0.8573	0.9411	0.8804	0.9035	0.9873*	0.9345	0.9635*
Leaf GSSG	-0.9823*	-0.9616*	-0.9740*	-0.9663*	-0.9824*	-0.9631*	-0.9888*	-0.9740*	-0.9702*	-0.9521*	0.8907	-0.924	-0.9367	-0.9810*	0.9953*	0.9551*	0.9931*	0.777	0.9871*	1	0.9785*	0.8674	0.9677*	0.9596*	-0.8755	0.9809*	-0.9879*	-0.9746*	-0.9677*	0.9287	0.9600*	0.9786*	0.9833*	0.9928*	0.9396	0.7691	-0.9869*	-0.9818*	0.9749*	0.9518*	0.8815	0.9597*	-0.9086	0.9782*	0.8029	0.8486	0.9511*	0.9081	0.9836*
Leaf GSH	-0.9521*	-0.9148	-0.9842*	-0.9485	-0.9753*	-0.9979*	-0.9604*	-0.9634*	-0.9511*	-0.9376	0.9612*	-0.9027	-0.9283	-0.9991*	0.9599*	0.8783	0.9954*	0.8865	0.9989*	0.9785*	1	0.9510*	0.9396	0.9292	-0.8303	0.9689*	-0.9769*	-0.9284	-0.9948*	0.9827*	0.9967*	0.9531*	0.9441	0.9921*	0.9272	0.8767	-0.9447	-0.9919*	0.9570*	0.9342	0.9466	0.9809*	-0.8382	0.9257	0.8986	0.9151	0.9931*	0.9376	0.9530*
Leaf GSH/TG	-0.8229	-0.7616	-0.9265	-0.835	-0.879	-0.9692*	-0.8345	-0.8608	-0.8359	-0.828	0.9936*	-0.7827	-0.8269	-0.9437	0.8267	0.6884	0.9174	0.9834*	0.9357	0.8674	0.9510*	1	0.8117	0.7977	-0.6774	0.8651	-0.8757	-0.777	-0.9506*	0.9795*	0.9719*	0.83	0.8157	0.9132	0.8201	0.9743*	-0.8005	-0.9222	0.8441	0.8203	0.9763*	0.9254	-0.6524	0.7672	0.9775*	0.9532*	0.9727*	0.8919	0.8234
Root TA	-0.9976*	-0.9959*	-0.895	-0.9987*	-0.9916*	-0.92	-0.9943*	-0.9959*	-0.9990*	-0.9963*	0.8133	-0.9898*	-0.9906*	-0.9521*	0.9826*	0.9627*	0.9629*	0.6933	0.9495	0.9677*	0.9396	0.8117	1	0.9995*	-0.9681*	0.9949*	-0.9909*	-0.9943*	-0.9527*	0.9097	0.9105	0.9988*	0.915	0.9408	0.9928*	0.6692	-0.9899*	-0.9733*	0.9983*	0.9970*	0.7791	0.9699*	-0.9722*	0.9872*	0.6987	0.7233	0.9249	0.9563*	0.9970*
Root ASC	-0.9952*	-0.9963*	-0.8805	-0.9979*	-0.9877*	-0.9088	-0.9907*	-0.9936*	-0.9978*	-0.9967*	0.7973	-0.9930*	-0.9920*	-0.943	0.9772*	0.9614*	0.9542*	0.6757	0.9395	0.9596*	0.9292	0.7977	0.9995*	1	-0.9755*	0.9917*	-0.9864*	-0.9930*	-0.9449	0.9006	0.8985	0.9968*	0.9036	0.9297	0.9942*	0.6499	-0.9865*	-0.9667*	0.9964*	0.9977*	0.7605	0.9652*	-0.9771*	0.9850*	0.6792	0.7023	0.9153	0.9557*	0.9944*
Root DHA	0.9505*	0.9716*	0.7546	0.9640*	0.9324	0.8044	0.9377	0.9493	0.9612*	0.9718*	-0.6624	0.9880*	0.9738*	0.8525	-0.9119	-0.9247	-0.866	-0.5334	-0.8436	-0.8755	-0.8303	-0.6774	-0.9681*	-0.9755*	1	-0.9414	0.927	0.9563*	0.8634	-0.8116	-0.789	-0.9549*	-0.798	-0.8259	-0.9763*	-0.4963	0.9353	0.8936	-0.9552*	-0.9743*	-0.6087	-0.9048	0.9841*	-0.9416	-0.5232	-0.5351	-0.8226	-0.9252	-0.9483
Root ASC/TA	-0.9961*	-0.9838*	-0.93	-0.9972*	-0.9996*	-0.9547*	-0.9959*	-0.9994*	-0.9979*	-0.9928*	0.8677	-0.9784*	-0.9867*	-0.9779*	0.9863*	0.9467	0.9837*	0.7611	0.9753*	0.9809*	0.9689*	0.8651	0.9949*	0.9917*	-0.9414	1	-0.9991*	-0.9861*	-0.9780*	0.9447	0.9474	0.9977*	0.9306	0.9658*	0.9878*	0.7402	-0.9873*	-0.9914*	0.9990*	0.9923*	0.8375	0.9871*	-0.9443	0.9796*	0.767	0.7873	0.9578*	0.9665*	0.9958*
Leaf TA	0.9950*	0.9794*	0.9449	0.9931*	0.9995*	0.9634*	0.9964*	0.9971*	0.9945*	0.9867*	-0.8821	0.9686*	0.9790*	0.9843*	-0.9899*	-0.9469	-0.9903*	-0.7764	-0.9831*	-0.9879*	-0.9769*	-0.8757	-0.9909*	-0.9864*	0.927	-0.9991*	1	0.9842*	0.9820*	-0.9493	-0.9572*	-0.9957*	-0.9437	-0.9761*	-0.9801*	-0.7582	0.9883*	0.9943*	-0.9965*	-0.9860*	-0.8562	-0.9867*	0.9349	-0.9795*	-0.7859	-0.8098	-0.9637*	-0.9596*	-0.9950*
Leaf ASC	0.9969*	0.9983*	0.899	0.9882*	0.9817*	0.9038	0.9952*	0.9845*	0.9900*	0.9815*	-0.7899	0.9730*	0.9707*	0.94	-0.9912*	-0.9859*	-0.9583*	-0.6546	-0.9423	-0.9746*	-0.9284	-0.777	-0.9943*	-0.9930*	0.9563*	-0.9861*	0.9842*	1	0.9331	-0.879	-0.8951	-0.9947*	-0.9393	-0.9431	-0.9749*	-0.6355	0.9978*	0.9597*	-0.9900*	-0.9834*	-0.7645	-0.9468	0.9789*	-0.9985*	-0.6712	-0.7141	-0.9013	-0.9205	-0.9969*
Leaf DHA	0.9583*	0.9251	0.9610*	0.9637*	0.9836*	0.9935*	0.9630*	0.9759*	0.9646*	0.9580*	-0.9498	0.9301	0.9536*	0.9972*	-0.9540*	-0.8722	-0.9900*	-0.8795	-0.9924*	-0.9677*	-0.9948*	-0.9506*	-0.9527*	-0.9449	0.8634	-0.9780*	0.9820*	0.9331	1	-0.9913*	-0.9901*	-0.9621*	-0.9155	-0.9774*	-0.9515*	-0.8629	0.9437	0.9965*	-0.9687*	-0.9544*	-0.9243	-0.9949*	0.8552	-0.9251	-0.8809	-0.8838	-0.9967*	-0.9679*	-0.9583*
Leaf ASC/TA	-0.9138	-0.8709	-0.9426	-0.927	-0.9533*	-0.9900*	-0.9196	-0.9435	-0.927	-0.9235	0.9704*	-0.892	-0.9231	-0.9829*	0.9064	0.8001	0.9657*	0.9269	0.9742*	0.9287	0.9827*	0.9795*	0.9097	0.9006	-0.8116	0.9447	-0.9493	-0.879	-0.9913*	1	0.9879*	0.9206	0.8667	0.9515*	0.9185	0.9096	-0.892	-0.9770*	0.9318	0.9181	0.9421	0.9825*	-0.7876	0.8672	0.9196	0.9037	0.9976*	0.9614*	0.9136
Root APX	-0.9245	-0.8796	-0.9828*	-0.9228	-0.9561*	-0.9996*	-0.9346	-0.9413	-0.9254	-0.9116	0.9804*	-0.8719	-0.9032	-0.9933*	0.9342	0.8372	0.9845*	0.921	0.9922*	0.9600*	0.9967*	0.9719*	0.9105	0.8985	-0.789	0.9474	-0.9572*	-0.8951	-0.9901*	0.9879*	1	0.9265	0.9251	0.9831*	0.9008	0.913	-0.9149	-0.9807*	0.9324	0.9071	0.9677*	0.9710*	-0.7922	0.8919	0.931	0.9403	0.9951*	0.926	0.9255
Root MDHAR	-0.9995*	-0.9936*	-0.9153	-0.9979*	-0.9955*	-0.9347	-0.9981*	-0.9973*	-0.9988*	-0.9934*	0.8351	-0.9826*	-0.9861*	-0.9638*	0.9894*	0.9641*	0.9743*	0.717	0.9625*	0.9786*	0.9531*	0.83	0.9988*	0.9968*	-0.9549*	0.9977*	-0.9957*	-0.9947*	-0.9621*	0.9206	0.9265	1	0.9317	0.9560*	0.9883*	0.6957	-0.9936*	-0.9809*	0.9992*	0.9938*	0.8051	0.9745*	-0.9635*	0.9894*	0.7257	0.7534	0.9368	0.9540*	0.9992*
Root GR	-0.9407	-0.9179	-0.9714*	-0.908	-0.9324	-0.9249	-0.9524*	-0.9182	-0.9149	-0.8853	0.8588	-0.8483	-0.8612	-0.9419	0.9739*	0.9448	0.9627*	0.7337	0.9565*	0.9833*	0.9441	0.8157	0.915	0.9036	-0.798	0.9306	-0.9437	-0.9393	-0.9155	0.8667	0.9251	0.9317	1	0.9780*	0.8666	0.7377	-0.9595*	-0.9338	0.922	0.8861	0.8689	0.8949	-0.8614	0.9529*	0.7789	0.8513	0.8989	0.8172	0.9435
Root CAT	-0.9589*	-0.9261	-0.9932*	-0.9439	-0.9707*	-0.9836*	-0.9687*	-0.9574*	-0.9482	-0.9281	0.9364	-0.8915	-0.913	-0.9904*	0.9769*	0.9135	0.9959*	0.8421	0.9960*	0.9928*	0.9921*	0.9132	0.9408	0.9297	-0.8259	0.9658*	-0.9761*	-0.9431	-0.9774*	0.9515*	0.9831*	0.9560*	0.9780*	1	0.9143	0.8377	-0.9615*	-0.9823*	0.9548*	0.9263	0.9315	0.9603*	-0.8553	0.9467	0.8672	0.9053	0.9704*	0.9027	0.9605*
Root DHAR	-0.9833*	-0.9817*	-0.8634	-0.9959*	-0.9848*	-0.9119	-0.9771*	-0.9923*	-0.9943*	-0.9992*	0.8082	-0.9980*	-0.9998*	-0.942	0.9558*	0.9263	0.9456	0.703	0.9335	0.9396	0.9272	0.8201	0.9928*	0.9942*	-0.9763*	0.9878*	-0.9801*	-0.9749*	-0.9515*	0.9185	0.9008	0.9883*	0.8666	0.9143	1	0.6723	-0.9660*	-0.9672*	0.9922*	0.9991*	0.7626	0.9755*	-0.9592*	0.9614*	0.695	0.6995	0.9259	0.9794*	0.9818*
Root GIPX	-0.6899	-0.6111	-0.8764	-0.6966	-0.7592	-0.9047	-0.7083	-0.7317	-0.6991	-0.6842	0.9753*	-0.6243	-0.6804	-0.8607	0.7098	0.5456	0.8277	0.9976*	0.8557	0.7691	0.8767	0.9743*	0.6692	0.6499	-0.4963	0.7402	-0.7582	-0.6355	-0.8629	0.9096	0.913	0.6957	0.7377	0.8377	0.6723	1	-0.6709	-0.8218	0.711	0.6746	0.9746*	0.8186	-0.478	0.6303	0.9978*	0.9716*	0.9006	0.7676	0.6914
Root GuPX	0.9967*	0.9923*	0.9247	0.9843*	0.9844*	0.9219	0.9976*	0.9838*	0.9870*	0.9748*	-0.8182	0.9604*	0.9619*	0.9536*	-0.9978*	-0.9848*	-0.9714*	-0.6861	-0.9578*	-0.9869*	-0.9447	-0.8005	-0.9899*	-0.9865*	0.9353	-0.9873*	0.9883*	0.9978*	0.9437	-0.892	-0.9149	-0.9936*	-0.9595*	-0.9615*	-0.9660*	-0.6709	1	0.9678*	-0.9884*	-0.9763*	-0.7987	-0.9507*	0.9639*	-0.9986*	-0.7072	-0.7539	-0.9155	-0.9151	-0.9972*
Root SOD	0.9786*	0.9528*	0.9597*	0.9803*	0.9948*	0.9852*	0.9821*	0.9891*	0.9815*	0.9740*	-0.9252	0.9499	0.9679*	0.9964*	-0.9746*	-0.9095	-0.9951*	-0.8387	-0.9934*	-0.9818*	-0.9919*	-0.9222	-0.9733*	-0.9667*	0.8936	-0.9914*	0.9943*	0.9597*	0.9965*	-0.9770*	-0.9807*	-0.9809*	-0.9338	-0.9823*	-0.9672*	-0.8218	0.9678*	1	-0.9848*	-0.9717*	-0.9	-0.9953*	0.8933	-0.9534*	-0.8443	-0.8572	-0.9867*	-0.9671*	-0.9787*
Root GST	-0.9975*	-0.9897*	-0.9142	-0.9994*	-0.9974*	-0.9408	-0.9957*	-0.9994*	-0.9998*	-0.9963*	0.8453	-0.9856*	-0.9908*	-0.9677*	0.9844*	0.9527*	0.9752*	0.7338	0.9646*	0.9749*	0.9570*	0.8441	0.9983*	0.9964*	-0.9552*	0.9990*	-0.9965*	-0.9900*	-0.9687*	0.9318	0.9324	0.9992*	0.922	0.9548*	0.9922*	0.711	-0.9884*	-0.9848*	1	0.9962*	0.8125	0.9818*	-0.9571*	0.9827*	0.7385	0.7593	0.9453	0.9654*	0.9970*
Root ATPS	-0.9902*	-0.9882*	-0.8774	-0.9987*	-0.9893*	-0.9175	-0.9851*	-0.9955*	-0.9977*	-0.9999*	0.8132	-0.9965*	-0.9982*	-0.9482	0.9673*	0.9406	0.9542*	0.7029	0.9417	0.9518*	0.9342	0.8203	0.9970*	0.9977*	-0.9743*	0.9923*	-0.9860*	-0.9834*	-0.9544*	0.9181	0.9071	0.9938*	0.8861	0.9263	0.9991*	0.6746	-0.9763*	-0.9717*	0.9962*	1	0.7718	0.9758*	-0.9647*	0.9722*	0.6997	0.7113	0.9283	0.9732*	0.9890*
Root CS	-0.8046	-0.7381	-0.9604*	-0.7964	-0.8524	-0.9609*	-0.8229	-0.8263	-0.801	-0.7785	0.9940*	-0.7206	-0.7666	-0.9331	0.8333	0.7032	0.9165	0.9695*	0.9355	0.8815	0.9466	0.9763*	0.7791	0.7605	-0.6087	0.8375	-0.8562	-0.7645	-0.9243	0.9421	0.9677*	0.8051	0.8689	0.9315	0.7626	0.9746*	-0.7987	-0.9	0.8125	0.7718	1	0.8825	-0.6201	0.7666	0.9871*	0.9949*	0.9472	0.8154	0.8068
Root APR	-0.9692*	-0.9445	-0.9325	-0.9802*	-0.9904*	-0.9771*	-0.9700*	-0.9878*	-0.9798*	-0.9787*	0.9173	-0.9596*	-0.9776*	-0.9875*	0.9545*	0.8835	0.9810*	0.8413	0.9798*	0.9597*	0.9809*	0.9254	0.9699*	0.9652*	-0.9048	0.9871*	-0.9867*	-0.9468	-0.9949*	0.9825*	0.9710*	0.9745*	0.8949	0.9603*	0.9755*	0.8186	-0.9507*	-0.9953*	0.9818*	0.9758*	0.8825	1	-0.8874	0.9352	0.836	0.833	0.9861*	0.9868*	0.9685*
Root SiR	0.9648*	0.9870*	0.7907	0.9611*	0.9345	0.8056	0.9559*	0.9472	0.9612*	0.9607*	-0.6574	0.9702*	0.9536*	0.8575	-0.9441	-0.9739*	-0.8821	-0.5054	-0.8573	-0.9086	-0.8382	-0.6524	-0.9722*	-0.9771*	0.9841*	-0.9443	0.9349	0.9789*	0.8552	-0.7876	-0.7922	-0.9635*	-0.8614	-0.8553	-0.9592*	-0.478	0.9639*	0.8933	-0.9571*	-0.9647*	-0.6201	-0.8874	1	-0.9739*	-0.5152	-0.5573	-0.8102	-0.8827	-0.9638*
Root γGCS	-0.9932*	-0.9942*	-0.9059	-0.9793*	-0.9751*	-0.8997	-0.9930*	-0.9763*	-0.9820*	-0.9699*	0.7863	-0.9588*	-0.9564*	-0.9361	0.9937*	0.9921*	0.9574*	0.646	0.9411	0.9782*	0.9257	0.7672	0.9872*	0.9850*	-0.9416	0.9796*	-0.9795*	-0.9985*	-0.9251	0.8672	0.8919	0.9894*	0.9529*	0.9467	0.9614*	0.6303	-0.9986*	-0.9534*	0.9827*	0.9722*	0.7666	0.9352	-0.9739*	1	0.6687	0.7204	0.8929	0.9006	0.9938*
Root γGT	-0.7217	-0.6454	-0.9045	-0.7231	-0.7851	-0.9228	-0.7406	-0.7574	-0.7265	-0.7085	0.9845*	-0.648	-0.7019	-0.8827	0.7457	0.5902	0.8546	0.9937*	0.8804	0.8029	0.8986	0.9775*	0.6987	0.6792	-0.5232	0.767	-0.7859	-0.6712	-0.8809	0.9196	0.931	0.7257	0.7789	0.8672	0.695	0.9978*	-0.7072	-0.8443	0.7385	0.6997	0.9871*	0.836	-0.5152	0.6687	1	0.9848*	0.915	0.7783	0.7235
Root Gly I	-0.7547	-0.6828	-0.9449	-0.7402	-0.8037	-0.9309	-0.7764	-0.7734	-0.746	-0.7183	0.9787*	-0.6537	-0.7031	-0.8978	0.7938	0.6599	0.8819	0.9600*	0.9035	0.8486	0.9151	0.9532*	0.7233	0.7023	-0.5351	0.7873	-0.8098	-0.7141	-0.8838	0.9037	0.9403	0.7534	0.8513	0.9053	0.6995	0.9716*	-0.7539	-0.8572	0.7593	0.7113	0.9949*	0.833	-0.5573	0.7204	0.9848*	1	0.9111	0.7535	0.7576
Root Gly II	-0.9321	-0.8912	-0.9617*	-0.9391	-0.9656*	-0.9969*	-0.9388	-0.9551*	-0.9401	-0.9329	0.9707*	-0.9001	-0.9293	-0.9929*	0.9301	0.8328	0.9807*	0.9152	0.9873*	0.9511*	0.9931*	0.9727*	0.9249	0.9153	-0.8226	0.9578*	-0.9637*	-0.9013	-0.9967*	0.9976*	0.9951*	0.9368	0.8989	0.9704*	0.9259	0.9006	-0.9155	-0.9867*	0.9453	0.9283	0.9472	0.9861*	-0.8102	0.8929	0.915	0.9111	1	0.9568*	0.9323
Leaf APX	-0.9444	-0.9271	-0.8622	-0.9695*	-0.9682*	-0.9353	-0.9396	-0.9726*	-0.9664*	-0.9764*	0.8666	-0.9692*	-0.9832*	-0.9493	0.9111	0.8421	0.9374	0.8004	0.9345	0.9081	0.9376	0.8919	0.9563*	0.9557*	-0.9252	0.9665*	-0.9596*	-0.9205	-0.9679*	0.9614*	0.926	0.9540*	0.8172	0.9027	0.9794*	0.7676	-0.9151	-0.9671*	0.9654*	0.9732*	0.8154	0.9868*	-0.8827	0.9006	0.7783	0.7535	0.9568*	1	0.9423
Leaf MDHAR	-1.0000*	-0.9941*	-0.9216	-0.9946*	-0.9935*	-0.9333	-0.9995*	-0.9942*	-0.9962*	-0.9882*	0.833	-0.9758*	-0.9790*	-0.9629*	0.9940*	0.9721*	0.9757*	0.7104	0.9635*	0.9836*	0.9530*	0.8234	0.9970*	0.9944*	-0.9483	0.9958*	-0.9950*	-0.9969*	-0.9583*	0.9136	0.9255	0.9992*	0.9435	0.9605*	0.9818*	0.6914	-0.9972*	-0.9787*	0.9970*	0.9890*	0.8068	0.9685*	-0.9638*	0.9938*	0.7235	0.7576	0.9323	0.9423	1
Leaf GR	-0.9662*	-0.9477	-0.899	-0.9832*	-0.9858*	-0.9559*	-0.9638*	-0.9874*	-0.9816*	-0.9858*	0.8859	-0.9740*	-0.9882*	-0.9707*	0.9421	0.8775	0.9634*	0.8093	0.9599*	0.9409	0.9608*	0.9016	0.9727*	0.9706*	-0.9281	0.9840*	-0.9799*	-0.9451	-0.9829*	0.9699*	0.9478	0.9733*	0.8641	0.9353	0.9857*	0.7812	-0.9434	-0.9850*	0.9818*	0.9832*	0.8427	0.9964*	-0.9005	0.9298	0.7968	0.786	0.9708*	0.9962*	0.9649*
Leaf CAT	-0.9848*	-0.9702*	-0.9602*	-0.9658*	-0.9776*	-0.9432	-0.9904*	-0.9708*	-0.9700*	-0.9512*	0.8588	-0.9263	-0.9345	-0.9668*	0.9983*	0.9721*	0.9836*	0.7336	0.9743*	0.9978*	0.9628*	0.8325	0.9705*	0.9634*	-0.8867	0.9778*	-0.9839*	-0.9824*	-0.9513*	0.9041	0.9393	0.9800*	0.9853*	0.9834*	0.9386	0.7257	-0.9927*	-0.9708*	0.9740*	0.9520*	0.8504	0.9462	-0.9262	0.9875*	0.7628	0.8163	0.9298	0.894	0.9862*
Leaf DHAR	-0.9831*	-0.9619*	-0.9743*	-0.9684*	-0.9845*	-0.9660*	-0.9894*	-0.9762*	-0.9721*	-0.9547*	0.8946	-0.9268	-0.94	-0.9834*	0.9950*	0.9527*	0.9945*	0.7829	0.9888*	0.9999*	0.9808*	0.8728	0.9691*	0.9611*	-0.8775	0.9828*	-0.9895*	-0.9745*	-0.9711*	0.9335	0.9629*	0.9799*	0.9810*	0.9934*	0.9426	0.7744	-0.9866*	-0.9843*	0.9767*	0.9543*	0.8843	0.9634*	-0.9082	0.9774*	0.8074	0.8507	0.9550*	0.9135	0.9843*
Leaf GIPX	-0.9944*	-0.9838*	-0.9461	-0.9807*	-0.9867*	-0.9403	-0.9974*	-0.9832*	-0.9838*	-0.9693*	0.8481	-0.9498	-0.9555*	-0.9669*	0.9999*	0.9766*	0.9826*	0.7225	0.9718*	0.9949*	0.9604*	0.8283	0.9847*	0.9795*	-0.9158	0.9880*	-0.9912*	-0.9921*	-0.9557*	0.9087	0.9348	0.9911*	0.9714*	0.9762*	0.9592*	0.71	-0.9982*	-0.9761*	0.9864*	0.9702*	0.8323	0.9571*	-0.9461	0.9940*	0.7454	0.7919	0.9318	0.9154	0.9952*
Leaf GuPX	-0.9721*	-0.9572*	-0.9598*	-0.9468	-0.9610*	-0.9294	-0.9794*	-0.9523*	-0.9520*	-0.9289	0.846	-0.9011	-0.9089	-0.9533*	0.9929*	0.9719*	0.9737*	0.7154	0.9641*	0.9936*	0.9509*	0.8123	0.9537*	0.9455	-0.8616	0.9614*	-0.9696*	-0.9723*	-0.9329	0.8813	0.9267	0.9651*	0.9934*	0.9792*	0.914	0.7118	-0.9853*	-0.9545*	0.9568*	0.9302	0.8446	0.9235	-0.9127	0.9812*	0.7519	0.8159	0.9108	0.8617	0.9740*
Leaf SOD	0.9993*	0.9900*	0.9332	0.9937*	0.9958*	0.9444	0.9999*	0.9951*	0.9955*	0.9867*	-0.8505	0.9716*	0.9772*	0.9711*	-0.9952*	-0.9670*	-0.9824*	-0.7321	-0.9718*	-0.9880*	-0.9624*	-0.8403	-0.9950*	-0.9915*	0.939	-0.9972*	0.9975*	0.9942*	0.9662*	-0.9245	-0.9373	-0.9986*	-0.949	-0.9687*	-0.9796*	-0.7142	0.9963*	0.9843*	-0.9969*	-0.9870*	-0.8258	-0.9736*	0.9545*	-0.9913*	-0.7456	-0.7786	-0.9426	-0.9449	-0.9995*
Leaf GST	-0.9749*	-0.9879*	-0.8539	-0.9573*	-0.9438	-0.8401	-0.9722*	-0.9488	-0.9601*	-0.9483	0.706	-0.9447	-0.9334	-0.8865	0.9738*	0.9982*	0.9154	0.5486	0.8934	0.9482	0.8731	0.6839	0.9706*	0.9709*	-0.9454	0.9515*	-0.9492	-0.9894*	-0.8731	0.8021	0.8306	0.9694*	0.928	0.9035	0.9403	0.5321	-0.9847*	-0.9107	0.9593*	0.9523*	0.6861	0.89	-0.9858*	0.9926*	0.5749	0.6374	0.8322	0.8581	0.9753*
Leaf ATPS	-0.9565*	-0.9765*	-0.7666	-0.9680*	-0.9381	-0.8126	-0.9444	-0.9541*	-0.9656*	-0.9747*	0.6716	-0.9894*	-0.9757*	-0.8603	0.9203	0.9327	0.8744	0.541	0.8523	0.885	0.8387	0.6843	0.9725*	0.9794*	-0.9998*	0.9469	-0.9333	-0.9624*	-0.8697	0.817	0.7976	0.9603*	0.8108	0.8361	0.9785*	0.5053	-0.9427	-0.9	0.9600*	0.9773*	0.62	0.9093	-0.9872*	0.9488	0.5331	0.5479	0.8291	0.9261	0.9544*
Leaf CS	-0.9754*	-0.9513*	-0.9418	-0.9830*	-0.9940*	-0.9795*	-0.9770*	-0.9907*	-0.9832*	-0.9800*	0.9176	-0.9597*	-0.9770*	-0.9910*	0.9642*	0.8971	0.9869*	0.8362	0.9851*	0.9692*	0.9849*	0.9217	0.9743*	0.9691*	-0.9057	0.9909*	-0.9914*	-0.9549*	-0.9958*	0.9799*	0.9738*	0.9797*	0.9103	0.9687*	0.9756*	0.8153	-0.9599*	-0.9980*	0.9855*	0.9774*	0.8858	0.9993*	-0.8947	0.9452	0.8349	0.8382	0.9859*	0.9812*	0.9750*
Leaf APR	-0.9163	-0.8872	-0.8746	-0.9434	-0.9523*	-0.9510*	-0.9145	-0.9522*	-0.9405	-0.9492	0.9075	-0.9343	-0.9568*	-0.9538*	0.8868	0.7944	0.9347	0.8621	0.9381	0.8948	0.9461	0.9342	0.9254	0.9222	-0.8736	0.9471	-0.9432	-0.8841	-0.9735*	0.9808*	0.9441	0.9271	0.8042	0.9036	0.9514*	0.8322	-0.8842	-0.9633*	0.9412	0.9444	0.8597	0.9840*	-0.8257	0.8637	0.838	0.8041	0.9721*	0.9929*	0.9145
Leaf SiR	0.9574*	0.9820*	0.7695	0.9581*	0.9279	0.793	0.9469	0.9427	0.9573*	0.9601*	-0.6421	0.9733*	0.9555*	0.846	-0.9311	-0.9616*	-0.869	-0.493	-0.8437	-0.8931	-0.8252	-0.6423	-0.9682*	-0.9744*	0.9905*	-0.9382	0.9268	0.9712*	0.8471	-0.7812	-0.7787	-0.9574*	-0.8381	-0.838	-0.9605*	-0.4625	0.9533*	0.8849	-0.9523*	-0.9641*	-0.5999	-0.8835	0.9988*	-0.9636*	-0.4976	-0.5332	-0.8014	-0.8868	-0.9561*
Leaf γGCS	0.9965*	0.9995*	0.8899	0.9901*	0.9815*	0.8994	0.9938*	0.9856*	0.9915*	0.9848*	-0.783	0.9785*	0.9753*	0.9365	-0.9877*	-0.9832*	-0.9541*	-0.6484	-0.9377	-0.9694*	-0.9239	-0.773	-0.9959*	-0.9953*	0.9639*	-0.9863*	0.9832*	0.9996*	0.9314	-0.8778	-0.8901	-0.9951*	-0.9297	-0.9365	-0.9793*	-0.6276	0.9957*	0.9582*	-0.9909*	-0.9867*	-0.7548	-0.9477	0.9825*	-0.9967*	-0.6624	-0.702	-0.8989	-0.9257	-0.9964*
Leaf γGT	0.9995*	0.9909*	0.9313	0.9937*	0.9952*	0.9421	0.9999*	0.9947*	0.9955*	0.9867*	-0.8469	0.9720*	0.9771*	0.9695*	-0.9953*	-0.9685*	-0.9812*	-0.7275	-0.9703*	-0.9875*	-0.9606*	-0.8367	-0.9954*	-0.9920*	0.9405	-0.9969*	0.9970*	0.9949*	0.9645*	-0.922	-0.935	-0.9987*	-0.9487	-0.9674*	-0.9797*	-0.7095	0.9968*	0.9831*	-0.9968*	-0.9871*	-0.8222	-0.9723*	0.9564*	-0.9920*	-0.7412	-0.7748	-0.9404	-0.9437	-0.9996*
Leaf Gly I	-0.8494	-0.7896	-0.9672*	-0.8478	-0.8951	-0.9823*	-0.864	-0.8739	-0.851	-0.8342	0.9991*	-0.7839	-0.8258	-0.9607*	0.8672	0.7431	0.9438	0.9682*	0.9597*	0.9078	0.9701*	0.9896*	0.8303	0.8145	-0.6806	0.8821	-0.8965	-0.8105	-0.9571*	0.9723*	0.9864*	0.8519	0.8796	0.9498	0.8216	0.9662*	-0.8385	-0.9358	0.8606	0.8278	0.9944*	0.9252	-0.6811	0.8083	0.9782*	0.9788*	0.9751*	0.8717	0.8509
Leaf Gly II	-0.9014	-0.8566	-0.9344	-0.9167	-0.9441	-0.9860*	-0.9071	-0.934	-0.9164	-0.914	0.9716*	-0.8822	-0.9149	-0.9766*	0.8925	0.7811	0.9570*	0.9346	0.9668*	0.9165	0.9767*	0.9832*	0.8979	0.8887	-0.7992	0.9349	-0.9393	-0.8644	-0.9866*	0.9995*	0.9841*	0.9089	0.8514	0.942	0.9096	0.9167	-0.8775	-0.9700*	0.9213	0.9082	0.9422	0.9776*	-0.7708	0.8515	0.9246	0.9038	0.9951*	0.9587*	0.901
Two-tailed significance test was used.
Mn concentrations for roots and leaves from [12]; Other data from Figures 1-4. *, significant at p ≤ 0.05.
[truncated: 15 more columns]
